# Supplementary material for: Method for Elucidating the Structural Evolution of a Nanoscale Release Layer in Double Copper Foils Under Thermal Exposure
Source: Materials (Basel). 2025 Jul 14;18(14):3316. doi: 10.3390/ma18143316 (PMC12298920; doi:10.3390/ma18143316)
Supplement: Supplementary file 1 [file materials-18-03316-s001.zip]

Archive with 1 entries (1 files):
- materials-3737577-supplementary.pdf
